# Supplementary material for: Advanced Neuroimaging Preceding Intravenous Thrombolysis in Acute Ischemic Stroke Patients Is Safe and Effective
Source: J Clin Med. 2021 Jun 26;10(13):2819. doi: 10.3390/jcm10132819 (PMC8268827; doi:10.3390/jcm10132819)
Supplement: Supplementary file 1 [file jcm-10-02819-s001.zip]

Archive with 1 entries (1 files):
- jcm-1263016-supplementary.pdf
